# Supplementary material for: Structurally Similar Mycotoxins Aflatoxin B1 and Sterigmatocystin Trigger Different and Distinctive High-Resolution Mutational Spectra in Mammalian Cells
Source: Toxins (Basel). 2025 Feb 27;17(3):112. doi: 10.3390/toxins17030112 (PMC11945433; doi:10.3390/toxins17030112)
Supplement: Supplementary file 1 [file toxins-17-00112-s001.zip]

Archive with 1 entries (1 files):
- toxins-3492410-supplementary.pdf
